# Supplementary material for: Trace Element Interactions, Inflammatory Signaling, and Male Sex Implicated in Reduced Growth Following Excess Oral Iron Supplementation in Pre-Weanling Rats
Source: Nutrients. 2022 Sep 21;14(19):3913. doi: 10.3390/nu14193913 (PMC9571796; doi:10.3390/nu14193913)
Supplement: Supplementary file 1 [file nutrients-14-03913-s001.zip]

Archive with 1 entries (1 files):
- nutrients-1889775-supplementary.pdf
